# Supplementary material for: Anti-Neuroinflammatory Effects of a Macrocyclic Peptide-Peptoid Hybrid in Lipopolysaccharide-Stimulated BV2 Microglial Cells
Source: Int J Mol Sci. 2024 Apr 18;25(8):4462. doi: 10.3390/ijms25084462 (PMC11049839; doi:10.3390/ijms25084462)
Supplement: Supplementary file 1 [file ijms-25-04462-s001.zip]

Archive with 1 entries (1 files):
- ijms-2896944-supplementary.pdf
